# Supplementary material for: Automated 3D Printing-Based Non-Sterile Compounding Technology for Pediatric Corticosteroid Dosage Forms in a Health System Pharmacy Setting
Source: Pharmaceutics. 2025 Jun 9;17(6):762. doi: 10.3390/pharmaceutics17060762 (PMC12197057; doi:10.3390/pharmaceutics17060762)
Supplement: Supplementary file 1 [file pharmaceutics-17-00762-s001.zip]

Archive with 1 entries (1 files):
- pharmaceutics-3660739-supplementary.pdf
